# Supplementary material for: Transgenic Drosophila to Functionally Validate Fall Armyworm ABCC2 Mutations Conferring Bt Resistance
Source: Toxins (Basel). 2023 Jun 7;15(6):386. doi: 10.3390/toxins15060386 (PMC10301211; doi:10.3390/toxins15060386)
Supplement: Supplementary file 1 [file toxins-15-00386-s001.zip]

Archive with 1 entries (1 files):
- toxins-2426274-supplementary.pdf
